# Supplementary material for: Murine Endogenous Retroviruses Are Detectable in Patient-Derived Xenografts but Not in Patient-Individual Cell Lines of Human Colorectal Cancer
Source: Front Microbiol. 2018 Apr 24;9:789. doi: 10.3389/fmicb.2018.00789 (PMC5932414; doi:10.3389/fmicb.2018.00789)
Supplement: TABLE S1 — MERV sequences identified by NGS. [file Table_1.XLSX]

## Sheet: HROC32 T0 M2
contig	contig seq	contig length	NCBI	% identity	# mismatches	# gaps	Start position in database hit	End position in database hit	E-value	Name	Taxonomy
contig_25036	GGCCAGTACGGGGAGGTGTACGAGGGCGTTTGGAAGAAGTACAGCCTCACTGTGGCCGTGAAGACCTTGAAGGAGGACACCATGGAGGTGGAGGAGTTCCTGAAGGAAGCGGCGGTGATGAAGGAGATCAAACACCCTAACCTGGTGCAGCTGCTAGGGGTGTGTACCCGGGAACCACCATTCTACATAATCACTGAGTTCATGACCTATGGGAACCTGCTGGACTACCTGAGGGAGTGTAACCGGCAGGAGGTGAGCGCCGTGGTACTGCTCTACATGGCCACACAGATCTCATCAGCCATGGAGTACTTGGAGAAGAAGAACTTCATCCACAGAGACCTTGCTGCCCGGAACTGCCTGGTAGGGGAAAACCACTTGGTGAAGGTGGCTGATTTTGGC…	682	gb|X02963|X02963	100.00	0	0	409	1090	0.0	Abelson murine leukemia virus	Viruses (superkingdom); Retro-transcribing viruses; Retroviridae (family); Orthoretrovirinae (subfamily); Gammaretrovirus (genus); unclassified Gammaretrovirus;
contig_353	CACGCTACTTCCTCCTCAAGAACGATGGCACCTTTATTGGCTACAAGGAACGGCCTCAGGATGTGGATCAGCGAGAGTCCCCACTCAACAACTTCTCAGTGGCACAATGCCAGCTGATGAAGACAGAGCGGCCAAGGCCCAACACCTTTATCATCCGCTGCCTGCAGTGGA	171	gb|M80675|AKTAKTA	100.00	0	0	1243	1413	5e-90	AKT8 retrovirus	Viruses (superkingdom); Retro-transcribing viruses; Retroviridae (family); unclassified Retroviridae;
contig_29433	TGAGGAGTTGGTTCACATAAACCTGTCAGGTCAGGATTTTGATTTCGTCCATCAGGAAACA	61	gb|J04169|CASNS1	100.00	0	0	1599	1539	1e-25	Cas NS-1 murine leukemia virus	Viruses (superkingdom); Retro-transcribing viruses; Retroviridae (family); Orthoretrovirinae (subfamily); Gammaretrovirus (genus); Mammalian gammaretrovirus group; Replication competent viruses; Murine leukemia virus (species); unclassified Murine leukemia virus;
contig_210	TGCAACAGCAAAAGGCTTTATTGGATACACGGGTACCCGGGCGACTCAGTCTATCGAAGGACTGGCGCGCCGAGTGTGGGGTTCTTACCCTTTTTATAGAGCTGGGCAGCAATAAGCGCGGGTACAGAAGCGAGAAGCGAGCTGATTGGTTAGTTTAAATGAGGCTTGGGGTTGATCCCCGGTCATCTGGGGAACCTTGAGACAGTTTCTGGGTCTCTTGAAACTGTTGTTGTTTTAGCTATTTCTGGGGACCATCTGTTCTTGGCCCTGGGCCGGGGCCCTAGTGCTTGACCACAGATATCCTGTTTGGCCCTAGTCCCGGTACTTTCCAGCCTCTCTGTACTTCCTTGTTCTTGTTTTTCTGAGAACATCAGCTCTGGTATTTTCCCATGCCTTGCA…	744	gb|KJ668270|KJ668270	100.00	0	0	8275	7532	0.0	Ecotropic murine leukemia virus	Viruses (superkingdom); Retro-transcribing viruses; Retroviridae (family); Orthoretrovirinae (subfamily); Gammaretrovirus (genus); Mammalian gammaretrovirus group; Replication competent viruses; Murine leukemia virus (species); unclassified Murine leukemia virus;
contig_210_2	CTATCCCGTACCAATCCTGTGTGGTCGGCATAGAAACAGCATTCTTCTTTTAAGGCAGCACACAAACCTCCCTCTTTTAGGAATAGTAGATCTAGGCCTCTACGATTCTGTAACACTACTTCGGACAAGGAGGTCAAAGATTTTTCTAGATTAGTGATGGACTTTTCAACTTCTTTAAGGTCATCGTGCATGGCAGCCTGGAGTTGTTGGAACTGCTGAGTGGCCACTAGGGCGGTAGTCCCTGTTCCCACTCCAGCGGCAATTCCGCCCATAGTGAGTCCTCCTAATAGTAGGGCCAGAGTTAGTGAGACGGGTTCTCTTTTATATTTGGCTCGTCTTTCAAATTGGTGGTAAACATAACTAGGGGAATGGTAGGTCACCCTTGGCCAAAGCTCGACC…	806	gb|KJ668270|KJ668270	100.00	0	0	7509	6704	0.0	Ecotropic murine leukemia virus	Viruses (superkingdom); Retro-transcribing viruses; Retroviridae (family); Orthoretrovirinae (subfamily); Gammaretrovirus (genus); Mammalian gammaretrovirus group; Replication competent viruses; Murine leukemia virus (species); unclassified Murine leukemia virus;
contig_15909	CACCTCCATGTCCTGAGCCTGTGCCGGGACGGGCACAAAGGACATGACTGACTGCAGGCGGGGGGGATTGGCAGAATTGGGGGAGCAAGGACATCAGAGTGGATATGAAGTTCATCTGGCTAGCTGAGGTCACTGCCCCAGACGTCTCGCTGGTCCCTGCCTCACCTGGTGTCAGGACAGCACACATTTGCAGCTCATGCAGCCAGGACCACTCTCATCGGGTGGGTTCAGTTTCCGCAATTTATGCTGCCGAATCTCACGGACTAGTGTATAGAAGGCATCCTCCACGCCCTGCCGGGTCTTGGCTGATGTTTCAATGTAGGGGATGCCATAGCTGCGAGCAAGGTCCTGGGCCTGCCGAGACTCAACAGTGCGAGCAGCCAGGTCACACTTGTTGCC…	798	gb|M30733|MSVP21A	99.75	1	1	937	141	0.0	Moloney murine sarcoma virus	Viruses (superkingdom); Retro-transcribing viruses; Retroviridae (family); Orthoretrovirinae (subfamily); Gammaretrovirus (genus); Mammalian gammaretrovirus group; Replication defective viruses;
contig_12144	TCTGCTAACACTGACGTCTATCGGGGCTTCTGTGTCTGTTGCTGGTTCCGCTTTATCTGAGAACCATCTGTTCTTGGCCCTGAGCCGGGGCCCAGGTGCTTGACCACCGATATCCTGTTCGGCCCCTGTCCCAGTGCTATTCAGCCTTGATCTTTAACTGTTAATCTATAACTGAACTTCCTTGTAACTT	190	gb|AF532608|AF532608	100.00	0	0	1308	1119	4e-102	Murine leukemia virus	Viruses (superkingdom); Retro-transcribing viruses; Retroviridae (family); Orthoretrovirinae (subfamily); Gammaretrovirus (genus); Mammalian gammaretrovirus group; Replication competent viruses;
contig_14091	CCTGGGGAGCATGATCTGCACGGGTCGGGAGGGGGGTAACTGGTCAGTGATCACGGGATTAGGCCCAATGGGGACGCGGGGCCCTATATTGAGGACCTGGCGGGTCAAAGAGAACCGGGTCACCGGGTCGGTCCCTGTGGATCGGTACAGTCTTAGTCCCCATACTTTGGGGCCATCCCAGCTGGCCTTTTTGCCCGCGTCAGTGAATTCCAGGACTAGGGGATTGCATCGACCCCCCGGTGTGGCGCCCTTGATGTCACTGGAGACCGCTGAGGAATCATAACAGGGGCCCTGATTCCGAGGGGTGTTTCCTCGCTTAAGGGAAATTAGGTCCCATGATGATGATGGCTTCCAGTATGCCTGTCCAGTGGTCTCACAGCCCCATTTGCCACAGTAGCC…	432	gb|AY714523|AY714523	100.00	0	0	1016	585	0.0	Murine leukemia virus	Viruses (superkingdom); Retro-transcribing viruses; Retroviridae (family); Orthoretrovirinae (subfamily); Gammaretrovirus (genus); Mammalian gammaretrovirus group; Replication competent viruses;
contig_14093	CCTCCGGCCGGAACAGCATCAGGACCGACATGGAAGGTCCAGCGTTCTCAAAACCCCTTAAAGATAAGATTAACCCGTGGGCCCCCCTGATAGTCCTGGGGATCTTAATAAGGGCAGGAGTATCAGTACCACATGACAGCCCTCATCAGGTCTTCAATGTTACTTGGAGAGTTACCAACTTAATGACAGGACAAACAGCTAATGCTACCTCCCTCCTGGGGACAATGACCGATGCCTTTCCTAAACTGTACTTTGACTTGTGCGATTTAATAGGGGACGACTGGGATGAGACTGGACTCGGGTGTCGCACTCCCGGGGGAAGAAAAAGGGCAAGAACATTTGACTTCTATGTTTGCCCCGGGCATACTGTACCAACAGGGTGT	383	gb|AY714502|AY714502	99.74	1	0	220	602	0.0	Murine leukemia virus	Viruses (superkingdom); Retro-transcribing viruses; Retroviridae (family); Orthoretrovirinae (subfamily); Gammaretrovirus (genus); Mammalian gammaretrovirus group; Replication competent viruses;
contig_4005	TAATAGTCCTGGGGATCTTAGTAAGGGCAGGAGTAGCGGTACAAAGTGACAGCCCTCATCAGGTCTTCAATGTAACCTGGGGGGTTACCAACTTAATGTCAGGACAAACAGCTAACGCTACCTCCCTCCTGGGGACAATGACCGATGCCTTTCCTGGTCCAGTTTGTAAAAGACAGAATTTCGGTAGTACAGGCCCTGGTTCTGACCCAACAGTATCACCAACTCAAATCAATAAATCCAGAAAAAGTAAAATCACGTAAATAAAAGATTTTATTCAGTTTACAGAAAGAGGGGGGAATGAAAGACCCCACCATAAGGCTTAGCAAGCTAGCTGCAGTAACACCATTTTGCAAGGCATAGAAAAGTACCAGAGCTGAGTTCTCAAAAGTTACAAGGAAG…	407	gb|AY349137|AY349137	98.77	5	0	408	814	0.0	Murine leukemia virus	Viruses (superkingdom); Retro-transcribing viruses; Retroviridae (family); Orthoretrovirinae (subfamily); Gammaretrovirus (genus); Mammalian gammaretrovirus group; Replication competent viruses;
contig_5272	TCTGCTAACACTGACGTCTATCTTGCCAATTTCAGGGCTTCTGTGTCTGTTGCTGGTTCCGCTTTATCTGAGTACCATCTGTTCTTGGCCCTGAGCCGGGGCCCAGGTGTTTGACTGACCACAGATATTCTGTTTGGCCCCTGTCCCAGTGTTATTCAGCCTTGATCTTTAACTGTTAATCTTTAA	186	gb|AY349142|AY349142	100.00	0	0	1002	817	1e-99	Murine leukemia virus	Viruses (superkingdom); Retro-transcribing viruses; Retroviridae (family); Orthoretrovirinae (subfamily); Gammaretrovirus (genus); Mammalian gammaretrovirus group; Replication competent viruses;
contig_5272_2	ACTGGCGCGCCGAGTGTGGGGTGTTTACCCTTTTTATAGGGCTGGGGAGCAAAAAGCGCGGTTACAGAAGCGAGAAGCGAGCTGGTTGGTTAGTTCAAACAAGGCTTGGGGTATTTCCCAGTTATTCGGGGAACCTGAAACTGAGGTGGGACTTATTAGATCTAAACAATGTCTATTTTCAAGAAATGGGTATGGGAGGGGTACAAGGAAAGAGTCTAATGAAGGTGCAGCAATGGGCACACACCTGGTCA	251	gb|AY349142|AY349142	100.00	0	0	1331	1081	2e-138	Murine leukemia virus	Viruses (superkingdom); Retro-transcribing viruses; Retroviridae (family); Orthoretrovirinae (subfamily); Gammaretrovirus (genus); Mammalian gammaretrovirus group; Replication competent viruses;
contig_19346	GTGTCCAAGTAAATGCCAGTAAGACTAAGATCAGGGCCGGAACACGAGTAAGAGGACATCGACCAGGCACCCATTGGGAAATTGACTTTACTGAAGTGAAGCCCGGACTGTATGGGTACAAGTATCTCCTGGTATTCGTGGACACGTTCTCTGGCTGGGTTGAAGCCTTCCCAACCAAACATGAGACTGCCAAAATAGTGACCAAGAAACTTCTGGAAGAAATATTTCCAAGGTTTGGAATGCCCCAAGTATTGGGGACTGATAATGGGCCTGCCTTCGTCTCCCAGGTAAGTCAGTCGGTGGCCAAGCTACTGG	315	gb|FJ544578|FJ544578	99.68	1	0	4850	5164	1e-174	Mus musculus mobilized endogenous polytropic provirus	Viruses (superkingdom); Retro-transcribing viruses; Retroviridae (family); Orthoretrovirinae (subfamily); Gammaretrovirus (genus); unclassified Gammaretrovirus;
contig_9886	GAGGAAAACGGCCAATACTGAAGCTGGCCATCTCCCCCCATGCGGAGTGGGAATGCCTGGGAGGTGGTGGAGTCCGCTGCGGGAGGGTCTCTCCTTCCCCGCAGTCGAGACACCATGGGAGAAGGGGGGGAAACCTCGGAGGTGGTGGCCGCCTCTTTTTCATTGTTCTCCCTGGCAGAGGAGGAAGGTTGTGCTCCGTACGGCGGGGGGTCCTCTGTGAGAAGGTCAATGAGAGGTCCGCCGCTATCAGGGAGAACCTGGGGCTTAGGAGGTTTGGACTTTATAGAGGGGGTAAGGGCAGGGTAAAGGGCAGATCGGGACGGAGGTTGCGCAGAAGGACCGGGCGGGAGGACGGGCGCTGTCGGTAAAGGAGGGGATTTAGGAGAGACAAACGGTTTG…	583	gb|KF584051|KF584051	98.63	8	0	1266	684	0.0	PreXMRV-1/PreXMRV-2 recombinant	Viruses (superkingdom); Retro-transcribing viruses; Retroviridae (family); Orthoretrovirinae (subfamily); Gammaretrovirus (genus); unclassified Gammaretrovirus; Murine leukemia-related retroviruses (species); XMRV-related viruses;
contig_15467	GCCCATTATCAGTCCCCAATACCTGGGGCATTTCAAACCTTGGAAATATTTTTTTAGAAGCTTTTTGGTCACAACTTTGGCAGTCTCGTGTTTGGTTGGGAAGGCCTCTACCCACCCAGAAAACGTGTCCACAAAGACCAGAAGATACTTATACCCGTACAGTCCGGGCTTAACTTCAGTAAAGTCAATTTTCCGATGGGTGCCTGGTCGATGTCCTCTTACTCGCACCCCGGGACCGACCTTAGCTTTACTGGCATTTACTTGGACACAAGCTTGGCATGATTCCGCCACCTCGTGGAGGATCTTATCTTTGTTTAGCATGTAATAGGGGCTTTCTTTTCTGTCTAGAAGCGCCCTCATTTTTTGGTAATTGAGGTGGGTGAGTTGGTGAAGAAAGTC…	714	gb|FR871850|FR871850	98.18	12	1	5144	4431	0.0	PreXMRV-2	Viruses (superkingdom); Retro-transcribing viruses; Retroviridae (family); Orthoretrovirinae (subfamily); Gammaretrovirus (genus); unclassified Gammaretrovirus; Murine leukemia-related retroviruses (species); XMRV-related viruses;
contig	contig seq	contig length	NCBI	% identity	# mismatches	# gaps	Start position in database hit	End position in database hit	E-value	Name	Taxonomy
contig_61621	CTGGTATTAATTCAGTTGGTCCAATTATTTCAGGTATGACTGCAGGGCGGACCACTGTAGGAGTACCGCCCACTCGTACTCCAGGTCGCAATGGGACGTACCCCGTGGCACCACCGGTACCCTTACCTGTACCAATTCCAAGTCCACCAAAAAACACACCAACACTGCCATATTTAAGTATTTTATCTGCAAGTGTATTTTGTTCCACTTTATTTATAACATCAGGGGGACAAGTCCCAGAGGCTTTGCAGCCTTTATATATATCAGTAACAGACG	276	gb|U31781|HPU31781	98.19	5	0	4393	4118	8e-142	Human papillomavirus type 23	Viruses (superkingdom); dsDNA viruses, no RNA stage; Papillomaviridae (family); Betapapillomavirus (genus); Betapapillomavirus 2 (species);

## Sheet: HROC39 T2 M1
contig	contig seq	contig length	NCBI	% identity	# mismatches	# gaps	Start position in database hit	End position in database hit	E-value	Name	Taxonomy
contig_23110	AGAAGGCGCTCATCTTCATTTAGGCTGCCGTCTGGGGGCCCGCGCTCTTTCCGAGGAAGCAGTGGCGATACAGCAGGCTCACTGTCCAGTGCATCGCTTTCTCCCAGGCCCTTCGTGTGGAGCAGCTCAGGGGTGTCAGGCGCATCTTTCTGCTCAGCTGCTCTCCTGCAGGTTCTGGTCTTGGTGGGCAGCTCTGGGGCCTGCAGCA	208	gb|X02963|X02963	100.00	0	0	1430	1223	2e-112	Abelson murine leukemia virus	Viruses (superkingdom); Retro-transcribing viruses; Retroviridae (family); Orthoretrovirinae (subfamily); Gammaretrovirus (genus); unclassified Gammaretrovirus;
contig_95979	AAACCTCTCTTCCAAGCACTGATTGATGGCTTCAGGGAAGGCTTCTATTTGTTTCCTGATGGACGAAATCAAAATCCTGACCTGACAGGTTTATGTGAACCAACTCCTCA	110	gb|J04169|CASNS1	99.09	1	0	1490	1599	2e-52	Cas NS-1 murine leukemia virus	Viruses (superkingdom); Retro-transcribing viruses; Retroviridae (family); Orthoretrovirinae (subfamily); Gammaretrovirus (genus); Mammalian gammaretrovirus group; Replication competent viruses; Murine leukemia virus (species); unclassified Murine leukemia virus;
contig_353	CCTTATGAAGGGGTCTTTCATTCCCCCCTCTTTCTGTAAACTGAATAAAATCTTTTATTCACGTGATTTACAATCTTCTATTATCTTAAGTTGATGATATTGTTGAGTCAGAACCAGGGCCTGCACTACCGAAATCCTGTCTTTGATAAACTGGACCAGGCGATTGAGAATACAAGGCCCAAAGAGTAAAATTAACAAGAGGATTATCAGGGGACCCATGATGGTGGATATCAGGGTGGTGAACCAAGGGGACTTATTAAACAGCCCTTCAAACCACCCTTGTTGGGATTCAAAGAGCTTTTGTCTCTGACTCAATCTTTCTCTAAGTTTGGCCATGCTATCCCGTACCAATCCTGTGTGGTCGGCATAGAAACAGCATTCTTCTTTTAAGGCAGCACA…	1143	gb|KJ668270|KJ668270	100.00	0	0	7846	6704	0.0	Ecotropic murine leukemia virus	Viruses (superkingdom); Retro-transcribing viruses; Retroviridae (family); Orthoretrovirinae (subfamily); Gammaretrovirus (genus); Mammalian gammaretrovirus group; Replication competent viruses; Murine leukemia virus (species); unclassified Murine leukemia virus;
contig_353_2	TGCAACAGCAAAAGGCTTTATTGGATACACGGGTACCCGGGCGACTCAGTCTATCGAAGGACTGGCGCGCCGAGTGTGGGGTTCTTACCCTTTTTATAGAGCTGGGCAGCAATAAGCGCGGGTACAGAAGCGAGAAGCGAGCTGATTGGTTAGTTTAAATGAGGCTTGGGGTTGATCCCCGGTCATCTGGGGAACCTTGAGACAGTTTCTGGGTCTCTTGAAACTGTTGTTGTTTTAGCTATTTCTGGGGACCATCTGTTCTTGGCCCTGGGCCGGGGCCCTAGTGCTTGACCACAGATATCCTGTTTGGCCCTAGTCCCGGTACTTTCCAGCCTCTCTGTACTTCCTTGTTCTTGTTTTTCTGAGAACATCAGCTCTGGTATTTTCCCATGCCTTGCA…	406	gb|KJ668270|KJ668270	100.00	0	0	8275	7870	0.0	Ecotropic murine leukemia virus	Viruses (superkingdom); Retro-transcribing viruses; Retroviridae (family); Orthoretrovirinae (subfamily); Gammaretrovirus (genus); Mammalian gammaretrovirus group; Replication competent viruses; Murine leukemia virus (species); unclassified Murine leukemia virus;
contig_11898	AACCCGTGGGGCCCCCTAATAGTTATGGGGATCTTGGTGAGGGCAGGAGCCTCGGTACAACGTGACAGCCCTCACCAGATCTTCAATGTTACTTGGAGAGTTACCAACCTAATGACAGGACAAACAGCTAACGCCACCTCCCTCCTGGGGACGATGACTGACACCTTCCCTAAACTATATTTTGACCTGTGTGATTTAGTAGGAGACTACTGGGATGACCCAGAACCCGATATTGGGGATGGTTGCCGCACTCCCGGGGGAAGAAGAAGGACAAGACTGTATGACTTCTATGTTTGCCCCGGTCATACTGTACCAATAGGGTGTGGAGGGCCGGGAGAGGGCTACTGTGGCAAATGGGGCTGTGAGACCA	370	gb|X59305|X59305	99.46	2	0	883	1252	0.0	Murine leukemia virus	Viruses (superkingdom); Retro-transcribing viruses; Retroviridae (family); Orthoretrovirinae (subfamily); Gammaretrovirus (genus); Mammalian gammaretrovirus group; Replication competent viruses;
contig_11983	CCCTTCGTAGTAGGGGGGTCCCGATACCAGACACAACCAGCACTCTTGGGTTTTGTCAGGACTGGTGAGGTTGAGTGCTTGGTAGGCTCCTTCTACCAGATTTAGCAGCCTGTCTCCCGTCCCAGGTTGTTGAGAAGGCGGGGGAGCCCCAGGTACCATAGAGACCGTGCCTGAAGGAGGAGGATGAGGAGGCCTGGGGAGCATGATCTGCACGGGTTGGGATGGGGGTAGCTGGTCAGTGATCACGGGATTAGGCCCAATGGGGACGCGGGGTCCTACATTGAGGACCTGGCGGGTCAAAGAGAACCGGGTCACCGGGTCGGCCCCTGTGGATCGATAGAGTCTTAGTCCCCAAACTTTGGGGGCATCCCAGCTGGCCTTTCTACCCGCGTCAGTGAA…	516	gb|S80869|S80869	100.00	0	0	1016	501	0.0	Murine leukemia virus	Viruses (superkingdom); Retro-transcribing viruses; Retroviridae (family); Orthoretrovirinae (subfamily); Gammaretrovirus (genus); Mammalian gammaretrovirus group; Replication competent viruses;
contig_2499	CAGCAAGAGGCTTTATTGGGAACACGGGTACCCGGGCGACTCAGTCTGTCGGAGGACTGGCGCGCCGAGTGTGGAGTTCTTACCCTTTTTATAGGGCTGGGGCTGGGGAGCAAAAAGCGCGGGTACAGAAGCGAGAAGCGAGCTGAGTGGTTAGTTCAAATCAAGGCTTGGGGTATTTCCTGGTCATTTGGGGAACCTGAAACTGAGGTGGGACTTTTTCAGAAACTGTTGCTGGTTCCGC	241	gb|AF395013|AF395013	100.00	0	0	708	468	6e-133	Murine leukemia virus	Viruses (superkingdom); Retro-transcribing viruses; Retroviridae (family); Orthoretrovirinae (subfamily); Gammaretrovirus (genus); Mammalian gammaretrovirus group; Replication competent viruses;
contig_31890	ATAGTAGGACCCGTCGCTCGTCTTCTGGGTGGTATTACACAGGGCCTGATGGGTTTTGGGAACTGCTCCTACGCAGAGTCCCTGTCCGGTCACTTCGGACAGGGTCAGCTTGTGTTGGGAGGCCACGGAGCAGTTAGCTGGGGCAGAGGTATGGTTGGAATAAGTACCTAGGACGGCAACCCCTTCGTAGTAGGGGGGTCCCG	203	gb|AY714523|AY714523	100.00	0	0	1388	1186	2e-110	Murine leukemia virus	Viruses (superkingdom); Retro-transcribing viruses; Retroviridae (family); Orthoretrovirinae (subfamily); Gammaretrovirus (genus); Mammalian gammaretrovirus group; Replication competent viruses;
contig_4533	TGACCCAACAGTATCACCAACTCAAATCAATAGGTCCAGAAGAAGTGGAATCACGTGAATAAAAGATTTTATTCAGTTTCCAGAAAGAGGGGGGAATGAAAGACCCCACCATAAGGCTTAGCAAGCTAGCTGCAGTAACGCCATTTTGCAAGGCATGAAAAAGTACCAGAGCTGAGTTCTCAAAAGTTACAAGGAAGTTCAGTTAAAGATTAACAGTTACAAATCAAGGCTGAATAATACTAGGACAAGGGCCAAGAACCGATGGT	266	gb|AF532609|AF532609	99.25	2	0	554	819	5e-143	Murine leukemia virus	Viruses (superkingdom); Retro-transcribing viruses; Retroviridae (family); Orthoretrovirinae (subfamily); Gammaretrovirus (genus); Mammalian gammaretrovirus group; Replication competent viruses;
contig_11897	GAATCAGGGCCCCTGTTATGATTCCTCAGCGGTCTCCAGTGACATCAAGGGCGCCACACCGGGGGGTCGATGCAATCCCCTAGTCCTGGAATTCACTGACGCGGGCAAAAAGGCCAGCTGGGATGGCCCCAAAGTATGGGGACTAAGACTGTACCGATCCACAGGGACCGACCCGGTGACCCGGTTCTCTTTGACCCGCCAGGTCCTCAATATAGGGCCCCGCGTCCCCATTGGGCCTAATCCCGTGATCACTGACCAGTTACCCCCCTCCCGACCCGTGCAGATCATGCTCCCCAGGCCTCCTCAGCCTCCTCCTCCAGGCGCAGCCTCTATAGTCCCTGAGACTGCCCCACCTTCTCAACAACCTGGGACGGGAGACAGGCTGCTAAACCTGGTAGA…	490	gb|FJ544578|FJ544578	100.00	0	0	6200	6689	0.0	Mus musculus mobilized endogenous polytropic provirus	Viruses (superkingdom); Retro-transcribing viruses; Retroviridae (family); Orthoretrovirinae (subfamily); Gammaretrovirus (genus); unclassified Gammaretrovirus;
contig_1883	GGAGTGTACCTGCGATAGGCCTCTTTGAGTCTCTCTAAAAAGGCTGAGGGAGACTCATTAGGTCCCTGGGTTATCCCTTTTACCTTGGCCAAATTGGTGGGACTTCTGCCCGCGTTCTGGAGACCCGCTAAGAGCAACTGGCGATAGAGGACTAGGTGGTTCCTACCTTCTGTAGTGGTGTAATCCCAACCGGGGCGTTCAAGGGGAAAAGCA	213	gb|FJ544577|FJ544577	100.00	0	0	1653	1441	8e-116	Mus musculus mobilized endogenous polytropic provirus	Viruses (superkingdom); Retro-transcribing viruses; Retroviridae (family); Orthoretrovirinae (subfamily); Gammaretrovirus (genus); unclassified Gammaretrovirus;
contig_58853	TCCAACGCCCGCATGACCCACTATCAGGCGATGCTCCTAGATACGGACCGGGTCCAGTTCGGACCGGTAGTAGCCCTAAACCCGGCTACGTTGCTCCCCCTACCGGGGAAAGAGCCTCACCATGACTGCCTCGAGATCTTGGCCGAGACACACGGAACCAGACCAGACCTCACGGACCAGCCCCTCCCAGACGCCGACCACACCTGGTATACAGATGGAAGCAGCTTCCTGCAAGAGGGACAACGTAGGGCTGGAGCAGCGGTGACCACCG	271	gb|FJ544578|FJ544578	99.63	1	0	3904	4174	2e-148	Mus musculus mobilized endogenous polytropic provirus	Viruses (superkingdom); Retro-transcribing viruses; Retroviridae (family); Orthoretrovirinae (subfamily); Gammaretrovirus (genus); unclassified Gammaretrovirus;
contig_74277	TTCTGTATCAGTTAACCTACCCGGGTCAGATTTTTTTGGAGCTCCGCCACTGTACGTGGCTTTGTTGGGGGACGAGAAACAGAGACACTTCCCGCCCCCGTCTGAATTTTTGCTTTCGGTTTTACGCCGAAACCGCGCCGCGCGTCTGA	149	gb|FJ544578|FJ544578	96.64	4	1	409	556	2e-55	Mus musculus mobilized endogenous polytropic provirus	Viruses (superkingdom); Retro-transcribing viruses; Retroviridae (family); Orthoretrovirinae (subfamily); Gammaretrovirus (genus); unclassified Gammaretrovirus;
contig_27655	ACCTTGCAGCACTGGGGAGATGTCCAGCGCATTGCATCCAACCAGTCTGTGGATGTCAGGAAGAGGCGCTGGATTACCTTCTGTTCCGCCGAATGGCCAACTTTCAATGTGGGATGGCCTCAGGATGGTACTTTCAATTTAAGTATTATCTCTCAGGTTAAGTCTAGAGTGTTTTGTCCTGGTCCCCACGGACACCCGGATCAGGTCCCATATATCGTCACCTGGGAGGCACT	233	gb|KM222477|KM222477	100.00	0	0	13	245	8e-128	Polytropic endogenous mouse leukemia virus	Viruses (superkingdom); Retro-transcribing viruses; Retroviridae (family); Orthoretrovirinae (subfamily); Gammaretrovirus (genus); unclassified Gammaretrovirus; Murine leukemia-related retroviruses (species);
contig_1882	TGACCACACCTGGTATACAGATGGAAGCAGTTACCTGCAAAAAGGACAACGTAGGGCTGGAGCAGCAGTGACCACCGAGACTGAGGTAATCTGGGCCAGGGCGTTGCCGGCCGGGACATCCGCCCAGCGAGCTGAACTAATAGCACTCACCCAGGCCCTGAAGATGGCAGAAGGTAAGAAGCTAAATGTGTATACTGATAGCCGCTATGCCTTTGCTACCGCCCATGTCCATGGAGAAATATATAGGAGACGTGGGTTGCTGACCTCGGAAGGCAAAGAAATCAAGAACAAAAACGAAATCTTGGCCTTACTGAAAGCTCTCTTCCTGCCCAAGAGACTCAGTATAATTCACTGCCCCGGGCATCAGAGGGGCAATAGTGCTGAGGCTAGGGGCAACCG…	1514	gb|FR871850|FR871850	98.28	25	1	4124	5637	0.0	PreXMRV-2	Viruses (superkingdom); Retro-transcribing viruses; Retroviridae (family); Orthoretrovirinae (subfamily); Gammaretrovirus (genus); unclassified Gammaretrovirus; Murine leukemia-related retroviruses (species); XMRV-related viruses;
